# Supplementary material for: AMPK Promotes Larval Metamorphosis of Mytilus coruscus
Source: Genes (Basel). 2022 Dec 16;13(12):2384. doi: 10.3390/genes13122384 (PMC9777882; doi:10.3390/genes13122384)
Supplement: Supplementary file 1 [file genes-13-02384-s001.zip]

Archive with 1 entries (1 files):
- genes-2057563-supplementary.docx
